# Supplementary material for: A Comprehensive Analysis of Chemical Composition and Anti-Inflammatory Effects of Cassava Leaf Extracts in Two Varieties in Manihot esculenta Crantz
Source: Int J Mol Sci. 2025 Apr 27;26(9):4140. doi: 10.3390/ijms26094140 (PMC12071432; doi:10.3390/ijms26094140)
Supplement: Supplementary file 1 [file ijms-26-04140-s001.zip]

Archive with 1 entries (1 files):
- ijms-3486115-supplementary.pdf
